# Supplementary material for: The HIV-1 capsid serves as a nanoscale reaction vessel for reverse transcription
Source: PLoS Pathog. 2024 Sep 3;20(9):e1011810. doi: 10.1371/journal.ppat.1011810 (PMC11398657; doi:10.1371/journal.ppat.1011810)
Supplement: S1 Data — (XLSX) [file ppat.1011810.s002.xlsx]

## Sheet: Fig 1
Fig. 1. Results from 5 replicates of experiment testing the susceptibility of NERT reactions to DNase I
Expt. 1		copies per ul	copies per ul	% inhibition by DNAse I
Reaction	DNase I	MSS	FLM	MSS	FLM
no IP6	-	8295	147.4
0.1 uM IP6	-	29380	254
1 uM IP6	-	68360	17330
10 uM IP6	-	74130	27400
10 uM IP6 (-dNTPs)	+	90.59	182.7
no IP6	+	221.4	552.7
0.1 uM IP6	+	307.3	155.8	0.989541	0.386614
1 uM IP6	+	33300	14300	0.512873	0.174841
10 uM IP6	+	76110	28980	-0.0267098	-0.0576642
0.1 uM IP6	PF74+DNase I	828.1	109.8	0.971814	0.567717
1 uM IP6	PF74+DNase I	407.2	315.8	0.994043	0.981777
10 uM IP6	PF74+DNase I	105.8	246.3	0.998573	0.991011
plasmid DNA	-	20610000	22230000
plasmid DNA	+	65.9	135.4	0.999997	0.999994
Expt. 2		copies per ul	copies per ul	% inhibition by DNAse I
Reaction	DNase I	MSS	FLM	MSS	FLM
no IP6	-	127400	186.7
0.1 uM IP6	-	290000	10710
1 uM IP6	-	573000	354100
10 uM IP6	-	719900	578300
10 uM IP6 (-dNTPs)	+	170.7	141
no IP6	+	10210	77.7
0.1 uM IP6	+	19080	3635	0.934207	0.660598
1 uM IP6	+	428400	362900	0.252356	-0.0248517
10 uM IP6	+	726600	720200	-0.00930685	-0.245374
1 uM IP6	PF74+DNase I	213.2	581.5	0.999628	0.998358
10 uM IP6	PF74+DNase I	82.57	236.7	0.999885	0.999591
plasmid DNA	-	32200000	34100000
plasmid DNA	+	47.3	89.7	0.999999	0.999997
Expt. 3		copies per ul	copies per ul	% inhibition by DNAse I
Reaction	DNase I	MSS	FLM	MSS	FLM
no IP6	-	2851.05	1606.24
0.1 uM IP6	-	2.3828e+06	87383.3
1 uM IP6	-	6.06157e+06	2.91222e+06
10 uM IP6	-	6.51124e+06	4.49367e+06
10 uM IP6 (-dNTPs)	-	2190	1197.02
no IP6	+	852550	790.939
0.1 uM IP6	+	2.32845e+06	117941	0.0228058	-0.349694
1 uM IP6	+	6.13547e+06	2.99484e+06	-0.0121907	-0.0283705
10 uM IP6	+	7.2229e+06	4.71241e+06	-0.109297	-0.0486786
plasmid DNA	-	5.3085e+07	5.56658e+07
plasmid DNA	+	99.947	364.222	0.999998	0.999993
Expt. 4		copies per ul	copies per ul	% inhibition by DNAse I
Reaction	DNase I	MSS	FLM
no dNTPs	-	4381	4914
no IP6	-	1047000	6113
10 uM IP6	-	7026000	4351000
no dNTPs	+	4030	4396
no IP6	+	380200	1108	0.636867	0.818747
10 uM IP6	+	7308000	6388000	-0.0401366	-0.468168
plasmid DNA	-	23440000	28300000
plasmid DNA	+	9713	26350	0.999586	0.999069
Expt. 5		copies per ul	copies per ul	% inhibition by DNAse I
Reaction	DNase I	MSS	FLM
no dNTPs	-	10600	13610
no IP6	-	823100	14680
10 uM IP6	-	4415000	2453000
no dNTPs	+	7744	10270
no IP6	+	321200	3648	0.609768	0.751499
10 uM IP6	+	4884000	3573000	-0.106229	-0.456584
plasmid DNA	-	21790000	24560000
plasmid DNA	+	13100	41750	0.999399	0.9983
	Avg. Inhibition by DNaseI
	MSS	FLM
ERT (mean)	-0.0583357	-0.255294
ERT (S.D.)	0.0464381	0.204743
plasmid (mean)	0.999796	0.999471
plasmid (S.D.)	0.000284698	0.000767494

## Sheet: Fig 2
Fig 2A Enhancement of ERT and NERT by IP6
Experiment 1			% enhancement by IP6		Fold enhancement by IP6
	MSS	FLM	MSS	FLM	MSS	FLM
no dNTPs	4760	5288
NERT - IP6	5885000	2203000
NERT + IP6	7269000	4080000	0.235174	0.85202	1.23517	1.85202
ERT - IP6	1047000	6113
ERT + IP6	7026000	4351000	5.7106	710.762	6.7106	711.762
Experiment 2			% enhancement by IP6		Fold enhancement by IP6
	MSS	FLM	MSS	FLM	MSS	FLM
no dNTPs	10270	13930
NERT - IP6	3465000	1332000
NERT + IP6	3853000	2149000	0.111977	0.613363	1.11198	1.61336
ERT - IP6	823100	14680
ERT + IP6	4415000	2453000	4.36387	166.098	5.36387	167.098
Experiment 3			% enhancement by IP6		Fold enhancement by IP6
	MSS	FLM	MSS	FLM	MSS	FLM
no dNTPs	2788	2200
NERT - IP6	15150000	4095000
NERT + IP6	14610000	9837000	-0.0356436	1.4022	0.964356	2.4022
ERT - IP6	N.D.	N.D.
ERT + IP6	14610000	9837000
Experiment 3			% enhancement by IP6		Fold enhancement by IP6
	MSS	FLM	MSS	FLM	MSS	FLM
no dNTPs	38020	38680
NERT - IP6	76860000	26140000
NERT + IP6	77420000	42100000	0.00728597	0.610559	1.00729	1.61056
ERT - IP6	7684000	88810
ERT + IP6	77790000	65010000	9.12363	731.012	10.1236	732.012
		Averages
		NERT - IP6	0.0796984	0.869535	1.0797	1.86953
		ERT	6.39937	535.957	7.39937	536.957
		S.D.
		NERT - IP6	0.120778	0.372706	0.120778	0.372706
		ERT	2.4535	320.468	2.4535	320.468
Fig 2B Inhibition of ERT and NERT by small molecules
Experiment 1			% inhibition
ERT reactions	MSS	FLM	MSS	FLM
no dNTPs	6606	11060
no inhibitor	16650000	4244000
AZTTP	456300	9304	0.972595	0.997808
EFV	918700	8137	0.944823	0.998083
d4TTP	532300	8132	0.96803	0.998084
PF74	1177000	9564	0.929309	0.997746
AT-2	68090	12950	0.995911	0.996949
NERT reactions
no dNTPs	4739	8622
no inhibitor	7031000	1978000
AZTTP	156500	7855	0.977741	0.996029
EFV	39010	6657	0.994452	0.996634
d4TTP	174200	3671	0.975224	0.998144
PF74	6824000	2062000	0.029441	-0.0424671
AT-2	2940000	80300	0.581852	0.959403
Experiment 2			% inhibition
ERT reactions	MSS	FLM	MSS	FLM
no dNTPs	6.53172	5.91223
no inhibitor	35407.5	22332.7
EFV	22191.8	178.555	0.373246	0.992005
d4TTP	33491	1808.23	0.0541272	0.919032
PF74	10860.9	182.488	0.693262	0.991829
AT-2	27855.1	29.7742	0.2133	0.998667
NERT reactions
no dNTPs	6.53172	5.91223
no inhibitor	95211.4	38974.6
EFV	6300	750	0.933831	0.980757
d4TTP	39340.2	1606.31	0.586812	0.958786
PF74	96111.5	48818.1	-0.0094538	-0.252562
AT-2	22391.4	2357.34	0.764824	0.939516
Experiment 3			% inhibition		Averages		S.D.
ERT reactions	MSS	FLM	MSS	FLM	MSS	FLM	MSS	FLM
no dNTPs	1783.73	858.073
no inhibitor	9.96089e+06	6.54286e+06
AZTTP	3.04489e+06	87331.2	0.694315	0.986652	0.833455	0.99223	0.200412	0.00663011
EFV	2.11877e+06	29249.4	0.787291	0.99553	0.701786	0.995206	0.295226	0.00305187
d4TTP	1.97552e+06	30927.3	0.801672	0.995273	0.607943	0.970796	0.486778	0.0448511
PF74	3.64698e+06	800042	0.63387	0.877723	0.752147	0.955766	0.156274	0.0676521
AT-2	6.83582e+06	3.11914e+06	0.313734	0.523276	0.507648	0.839631	0.425819	0.273972
NERT reactions
no dNTPs	1187.01	582.434
no inhibitor	7.67281e+06	4.03001e+06
AZTTP	2.02477e+06	63537.3	0.736111	0.984234	0.856926	0.990131	0.170859	0.00834022
EFV	165889	1014.5	0.97838	0.999748	0.968888	0.99238	0.0314051	0.0101856
d4TTP	1.87239e+06	35317.2	0.755971	0.991236	0.772669	0.982722	0.194744	0.0210153
PF74	7.91776e+06	4.36798e+06	-0.0319244	-0.0838626	-0.00397906	-0.126297	0.0310469	0.11129
AT-2	3440000	356000	0.551664	0.911663	0.63278	0.936861	0.115346	0.0239809
Fig 2C Effect of DNaseI treatment on NERT products
	MSS	FLM	MSS	FLM	plasmid, no DNase I	plasmid, no DNase I	plasmid, DNase I-treated	plasmid, DNase I-treated	% reduction by DNase I	% reduction by DNase I	plasmid	plasmid
	untreated	untreated	DNase-treated	DNase-treated	MSS	FLM	MSS	FLM	MSS	FLM	MSS	FLM
Expt.1	15150000	4095000	14410000	4393000	16960000	17080000	3460	3660	0.203124	0.333016	0.999796	0.999786
	15260000	4304000	9823000	1209000
Avgs:	15205000	4199500	12116500	2801000
Expt.2	66460000	24750000	62510000	30560000	46180000	41860000	74840	3095000	0.143023	-0.0873997	0.998379	0.926063
	76860000	26140000	62000000	26790000
Avgs:	80000000	27600000	66870000	28000000
	74440000	2.61633e+07	6.37933e+07	28450000
Expt.3	38680000	15780000	29570000	15070000	25860000	29700000	13900	20500	0.298385	0.401797	0.999328	0.999074
Avgs:	38100000	16500000	24300000	4240000	32710000	31400000	25450	36100
	38390000	16140000	26935000	9655000	29285000	30550000	19675	28300
Expt.4	20800000	9490000	14500000	6520000	48100000	44100000	1230000	1230000	0.192661	0.133987	0.973362	0.972246
	22800000	8870000	20700000	9380000	34000000	34700000	957000	957000
Avgs:	21800000	9180000	17600000	7950000	41050000	39400000	1093500	1093500
								Reduction of products by DNase I:
								AVG:	0.209298	0.19535	0.992716	0.974292
								S.D.:	0.0649198	0.220064	0.0129165	0.0346135

## Sheet: Fig 3
Fig 3A Effects of CT truncations on NERT
Expt. 1	no dNTPs-MSS	no dNTPs-FLM	NERT-MSS	NERT-FLM	ERT-MSS	ERT-FLM
WT	1909.17	3786.41	362428	103265	349907	168852
Env-	2220	4020	84949.9	14444.6	5330000	1350000
CT28	4080	5023.02	29100000	3.11786e+06	1.01257e+08	12500000
CT42	2920	5050	6.35762e+07	5.26208e+06	63500000	8730000
CT93	2720	5121.98	1050000	182715	48700000	7530000
CT104	4235.91	5872.89	943000	110139	84700000	11200000
CT144	2860	4580	943000	66687.6	8.47152e+07	6.10667e+06
Expt. 2			NERT-MSS	NERT-FLM	ERT-MSS	ERT-FLM
WT			7450000	2680000	2699000	2031000
Env-			412800	120500	2733000	2138000
CT28			7400000	3360000	4641000	3633000
CT42			4740000	2450000	4036000	2822000
CT93			896800	247100	4259000	3212000
CT104			875800	185100	5430000	3930000
CT144			1048000	189900	5360000	4080000
Expt. 3			NERT-MSS	NERT-FLM	ERT-MSS	ERT-FLM
WT			13780000	4605000	5340000	3440000
Env-			647100	178500	4492000	3418000
CT28			7245000	3164000	3673000	2768000
CT42			9371000	4179000	4120000	3125000
CT93			842300	375500	5250000	3761000
CT104			1017000	252800	7053000	4477000
CT144			1140000	330000	5090000	3588000
Expt.4	no dNTPs-MSS	no dNTPs-FLM	NERT-MSS	NERT-FLM	ERT-MSS	ERT-FLM
WT	65950	111300	2670000	1730000	6075000	6698000
Env-	13900	18790	1240000	395000	11100000	13000000
CT28	31230	52200	2694000	1467000	12250000	14160000
CT42	16500	24980	2564000	1358000	8039000	8786000
CT93	87270	137000	1122000	475600	15710000	19630000
CT144	21790	37020	1252000	513900	14790000	15470000
Expt.5			NERT-MSS	NERT-FLM	ERT-MSS	ERT-FLM
WT			9793000	4584000	14190000	11470000
Env-			207800	73080	31670000	28440000
CT42			13150000	8487000	23540000	18010000
CT93			957300	340200	33170000	29120000
CT144			867000	238100	26770000	22250000
Fig. 3B CT mutant NERT/ERT ratios (FLM)								Paired ratio t test
NERT/ERT	Expt.1	Expt.2	Expt.3	Expt.4	Expt.5	AVERAGE	STDEV	p value vs. Env-
WT	0.61	1.32	1.34	0.258	0.4	0.7856	0.512549	0.0019
Env-	0.011	0.056	0.052	0.0304	0.0026	0.0304	0.0238281	-
CT28	0.25	0.92	1.14	0.104		0.6035	0.504139	0.0127
CT42	0.602	0.87	1.34	0.155	0.471	0.6876	0.446319	0.0047
CT93	0.0243	0.077	0.01	0.024	0.012	0.02946	0.0273863	0.8162
CT104	0.0098	0.047	0.056			0.0376	0.0244924	0.4381
CT144	0.0109	0.046	0.092	0.033	0.011	0.03858	0.0334168	0.2692
Fig. 3C gp41 immunoblot quantification
Immunoblot band quantification
	anti-gp41		anti-CA		Ratio (gp41/CA)		Normalized		Norm Avg.	Range/2
WT	20128.5	32402.5	40811.1	57284.2	0.49321	0.565644	1	1	1	0
Env-			33752.1	51382.3	0	0	0	0	0	0
CT28	4945.53	7464.56	59353.1	47707.5	0.083324	0.156465	0.168942	0.276614	0.222778	0.0538361
CT42	11079.3	10156.3	50116.3	55799.4	0.221072	0.182015	0.448231	0.321784	0.385007	0.0632234
CT93	24353.7	43521.4	46999.5	79316	0.518169	0.548709	1.0506	0.97006	1.01033	0.0402722
CT104	29818	35063	55062.7	93796.7	0.541528	0.373819	1.09797	0.660873	0.879419	0.218546
CT144	75471.4	110806	56385.9	106735	1.33848	1.03814	2.71381	1.83533	2.27457	0.439242

## Sheet: Fig 4
Fig 4A Dependence of NERT on the viral Env protein
Expt.1	no dNTPs-MSS	no dNTPs-FLM	NERT-MSS	NERT-FLM	ERT-MSS	ERT-FLM
HIV-1	21600	15350	8008000	2276000	27560000	12860000
A-MLV	11890	6336	925800	142600	8074000	3594000
VSV-G	696200	100700	63910	28050	4783000	2108000
Expt.2	no dNTPs-MSS	no dNTPs-FLM	NERT-MSS	NERT-FLM	ERT-MSS	ERT-FLM
HIV-1	96980	63600	466200	381000	2160000	1260000
A-MLV	139300	73700	531000	236000	1891000	1310000
VSV-G	206100	107000	336800	131000	7707000	4850000
Env-	3186	2010	85210	64400	1115000	1310000
Expt.3	no dNTPs-MSS	no dNTPs-FLM	NERT-MSS	NERT-FLM	ERT-MSS	ERT-FLM
HIV-1	2474.24	6074.81	8.87171e+06	1.14385e+06	6.00638e+07	8.22921e+06
A-MLV	2159.85	4786.05	925625	108384	1.92467e+07	3.83356e+06
VSV-G	106000	17252.1	3230000	427181	812000000	6.62991e+07
Env-	2222.55	4017.56	84949.9	14444.6	5.3339e+06	1.34851e+06
Expt.4	NERT-MSS	NERT-FLM	ERT-MSS	ERT-FLM
HIV-1	1440000	806000	56200000	43100000
A-MLV	1769000	500700	24540000	21210000
VSV-G	3049000	981100	214600000	169800000
Env-	207800	73080	31670000	28440000
Expt.5	no dNTPs-MSS	no dNTPs-FLM	NERT-MSS	NERT-FLM	ERT-MSS	ERT-FLM
HIV-1	2472	1396	1310000	331000	6625000	4511000
A-MLV	10660	3518	1560000	168000	7581000	5087000
VSV-G	77030	22800	3627000	335800	24400000	17200000
Env-	2610	1710	542400	46530	5816000	3886000
NERT/ERT	Expt. 1	Expt.2	Expt. 3	Expt.4	Expt.5	Avg. of 5 expts	STDEV	Paired ratio T test (vs. Env-)	Mann Whitney
HIV-1	0.177	0.302	0.139	0.0187	0.0734	0.14202	0.1081	0.0155	0.0159
A-MLV	0.04	0.18	0.0283	0.0236	0.033	0.06098	0.0668095	0.0518	0.0159
VSV-G	0.013	0.027	0.0064	0.0058	0.0196	0.01436	0.00902375	0.2664	0.1905
Env-		0.0049	0.0107	0.00257	0.012	0.0075425	0.00452945
Fig 4B NERT and ERT in SIV
						NERT/ERT (FLM)		NERT/ERT (MSS)
		WT-MSS	WT-FLM	Env- MSS	Env- FLM	WT	Env-	WT	Env-
Expt. 1	no dNTPs	721.4	696.6	1539	1081
	NERT	598500	302800	27570	6859	0.606692	0.00415445	0.642719	0.00766685
	ERT	931200	499100	3596000	1651000
Expt.2	no dNTPs	0	0	7.5	0
	NERT	7600	6706	1746	1054	0.601435	0.0233031	0.790843	0.0438363
	ERT	9610	11150	39830	45230
Expt. 3	no dNTPs	8100	2420	12326.2	1443.93
	NERT	8480000	1420000	398880	87339.3	2.10682	0.0629026	3.02857	0.0967591
	ERT	2800000	674000	4.1224e+06	1.38848e+06
Expt. 4	no dNTPs	406	335	415	151
	NERT	1860000	862000	64800	16700	0.937976	0.0185824	0.877358	0.0346524
	ERT	2120000	919000	1870000	898700
					Avg.	1.06323	0.0272356	1.33487	0.0457287
					S.D.	0.713316	0.0251344	1.13328	0.0373232
					P value (WT vs. Env-)	0.0021		0.0018
					(Paired ratio T test)
Fig 4C Primary Env genes
Expt. 1	no dNTPs-MSS	no dNTPs-FLM	NERT-MSS	NERT-FLM	ERT-MSS	ERT-FLM
pNL4-3	10080	9280	1425000	1160000	1312000	917000
91US005.11	15870	7390	454400	392000	1657000	1200000
92MW965.26	76280	40200	1095000	1060000	1624000	1260000
92BR020.4	247300	107000	841500	321000	2151000	1430000
92HT599.24	100100	51300	1948000	1180000	1634000	864000
Env-	3190	2010	85200	64400	1120000	1310000
Expt.2
pNL4-3	2260	2400	1078000	465500	860000	626400
91US005.11	351.9	345.5	574100	118900	722300	477100
92MW965.26	2310	2351	1196000	623600	1688000	1261000
92BR020.4	245.9	250.4	145800	27860	309900	216300
92HT599.24	463	444	730000	303000	736000	566000
Env-	112.2	81.4	6516	2185	213400	122500
Expt.3
pNL4-3	6020	3359.62	32300000	1.47367e+07	51000000	2.65051e+07
91US005.11	12800	8896.61	21400000	3.23187e+06	55000000	2.88351e+07
92MW965.26	5520	2634.57	28300000	1.29463e+07	32100000	1.5608e+07
92BR020.4	5860	3390	10200000	1100000	46300000	23100000
92HT599.24	5800	4329.07	2810000	1.02804e+06	2930000	1.5577e+06
Env-	247000	188527	818000	224042	33500000	1.75258e+07
NERT/ERT	Expt.1	Expt.2	Expt.3	Avg	S.D.	Paired ratio T test (vs. Env-)
pNL4-3	1.26	0.743	0.556	0.853	0.364663	0.0021
91US005.11	0.327	0.249	0.112	0.229333	0.108841	0.0091
92MW965.26	0.841	0.495	0.829	0.721667	0.196391	0.0122
92BR020.4	0.224	0.129	0.048	0.133667	0.0880928	0.0146
92HT599.24	1.37	0.535	0.66	0.855	0.450361	0.0028
Env-	0.049	0.018	0.013	0.0266667	0.0195021

## Sheet: Fig 5
Fig.5 NERT and ERT activity in T cell line-produced viruses
Expt. 1	NERT-MSS	NERT-FLM	ERT-MSS	ERT-FLM
WT (H9)	813000	157000	906000	587000	0.267462
WT (MT-4)	2230000	70900	2760000	986000	0.0719067
WT (SupT1)	4170000	2330000	12400000	6790000	0.343152
Env- (H9)	1500	452	24500	21400	0.0211215
Env- (MT-4)	96300	5710	1470000	565000	0.0101062
Env- (SupT1)	120000	43900	3940000	2740000	0.0160219
Expt. 2
WT (CEM)	149700	38020	122200	49460	0.768702
WT (H9)	4046000	741300	12030000	6970000	0.106356
WT (Jurkat-E6)	7438000	2551000	2525000	1461000	1.74606
WT (MT-4)	2797000	23080	19670000	6127000	0.00376693
WT (SupT1)	4008000	1598000	5201000	2476000	0.645396
Env- (CEM)	38700	1479	642300	259100	0.00570822
Env- (H9)	347900	36580	9363000	6038000	0.0060583
Env- (Jurkat-E6)	670100	15560	8663000	4298000	0.00362029
Env- (MT-4)	117800	1104	25940000	9202000	0.000119974
Env- (SupT1)	280600	10820	9986000	5941000	0.00182124
Expt. 3
WT (CEM)	412900	122000	263400	140800	0.866477
WT (H9)	784900	111400	2165000	2037000	0.0546883
WT (Jurkat-E6)	1144000	419200	2555000	2139000	0.195979
WT (SupT1)	854400	332800	881900	554800	0.599856
Env- (CEM)	44510	5956	1528000	1108000	0.00537545
Env- (H9)	4788	888.8	55120	33740	0.0263426
Env- (Jurkat-E6)	37440	3064	1016000	699200	0.00438215
Env- (SupT1)	43980	7328	2564000	1864000	0.00393133
Expt. 4
WT (CEM)	17354.7	12996	2.57734e+07	1.30421e+07	6.73617e+07	4.3009e+07	0.303241
WT (H9)	7105.22	8132.14	116314	42722.7	974840	741798	0.0575934
WT (Jurkat-E6)	33258.5	9854.5	6.34863e+06	3.24888e+06	2.52195e+07	1.79445e+07	0.181051
WT (MT-4)	38862	32733.9	667623	36060	4.0774e+07	2.06091e+07	0.00174971
WT (SupT1)	18200	11700	22400000	14200000	78100000	50000000	0.284
Env- (CEM)	35386.6	24489.1	922517	370983	1.23041e+08	1.01209e+08	0.00366549
Env- (H9)	8206.39	8894.05	16668.1	9788.68	1.17907e+06	864809	0.0113189
Env- (Jurkat-E6)	33749	9091.18	442681	94027.7	3.51306e+07	2.33939e+07	0.00401932
Env- (MT-4)	22300	19700	143000	27500	49300000	25600000	0.00107422
Env- (SupT1)	43099.8	23178.8	1.45346e+06	619910	1.28326e+08	8.13505e+07	0.00762023
Expt. 5
WT (CEM)	3344	1508	2607000	1244000	3402000	2247000	0.553627
WT (H9)	2428	1767	1042000	372500	1930000	1506000	0.247344
WT (Jurkat-E6)	139300	7416	3937000	1497000	4266000	2877000	0.520334
WT (MT-4)	7072	4440	1772000	125400	3990000	2210000	0.0567421
Env- (CEM)	2719	1149	170900	24650	5444000	4067000	0.00606098
Env- (H9)	1321	884.3	101700	15060	2212000	1872000	0.00804487
Env- (Jurkat-E6)	116900	13230	503200	54550	5973000	4607000	0.0118407
Env- (MT-4)	10310	8147	409400	18080	5804000	2479000	0.00729326
NERT/ERT	Expt. 1	Expt. 2	Expt. 3	Expt. 4	Expt.5	Avg NERT/ERT ratio	S.D.	Ratio paired T test vs. corr. Env- value
CEM		0.769	0.866	0.303	0.554	0.623	0.216521	<0.0001
H9	0.267	0.106	0.055	0.058	0.247	0.1466	0.0921577	0.0092
Jurkat-E6		1.746	0.196	0.181	0.52	0.66075	0.64104	0.0052
MT-4	0.0719	0.004		0.0017	0.057	0.03365	0.0312578	0.0549
SupT1	0.343	0.645	0.6	0.284		0.468	0.156712	0.0064
CEM ΔE		0.0057	0.0054	0.0037	0.0061	0.005225	0.000914809
H9 ΔE	0.021	0.0061	0.0263	0.0113	0.008	0.01454	0.00780426
Jurkat-E6 ΔE		0.0036	0.0044	0.004	0.0118	0.00595	0.00338932
MT-4 ΔE	0.0101	0.0001		0.0011	0.0073	0.00465	0.0041842
SupT1 ΔE	0.016	0.0018	0.0039	0.0076		0.007325	0.00542189

## Sheet: Fig 6
Fig 6 NERT values for minimally processed virions
Rep 1	WT-MSS	WT-FLM	Env- MSS	Env- FLM
no dNTPs	31170	34370	44430	41270
NERT	6525000	1301000	197300	48920
[p24], ng/ml	1218	1218	1134	1134
# virions	293000000	176000000	273000000	184000000
copies/virion	2.22696	0.739205	0.0722711	0.026587
Rep 2	WT-MSS	WT-FLM	Env- MSS	Env- FLM
no dNTPs	95800	102000	123900	162700
NERT	2670000	533000	131600	61090
[p24], ng/ml	731	731	764	764
# virions	176000000	176000000	184000000	184000000
copies/virion	1.51705	0.302841	0.0715217	0.0332011

## Sheet: Fig 7
Fig 7 Results of NERT assays in gp41 CT cleavage mutant virions
Expt 1	NERT-MSS	NERT-FLM	ERT-MSS	ERT-FLM	NERT/ERT-FLM
WT	9790000	4580000	14200000	11500000	0.398261
P203L	448300	108700	4871000	3999000	0.0271818
S205L	623400	216300	3790000	3225000	0.0670698
Env-	207800	73080	31670000	28440000	0.00256962
Expt 2	no dNTPs-MSS	no dNTPs-FLM	NERT-MSS	NERT-FLM	ERT-MSS	ERT-FLM	NERT/ERT-FLM
WT	1630	1270	3423000	1546000	4197000	2854000	0.541696
P203L	413.1	286.7	305700	61650	1124000	787200	0.0783155
S205L	402.7	366.3	429800	121900	995800	664900	0.183336
Env-	2610	1710	542400	46530	5816000	3886000	0.0119738
Expt 3	no dNTPs-MSS	no dNTPs-FLM	NERT-MSS	NERT-FLM	ERT-MSS	ERT-FLM	NERT/ERT-FLM
WT	6020	3359.62	32300000	1.47367e+07	51000000	2.65051e+07	0.555996
P203L	9860	4770	12700000	3300000	61200000	32400000	0.101852
S205L	4860	1812	16000000	6.17364e+06	38300000	2.25693e+07	0.273541
Expt 4	no dNTPs-MSS	no dNTPs-FLM	NERT-MSS	NERT-FLM	ERT-MSS	ERT-FLM	NERT/ERT-FLM
WT	14682	11002	4090432	1353497	5201901	3947505	0.342874
P203L	5280	4570	86900	14700	767000	546000	0.0269231
S205L	5930	4812	206375	120249	605476	416491	0.288719
Env-	2842	2395	107409	21653	1965457	1533689	0.0141182
Expt 5	no dNTPs-MSS	no dNTPs-FLM	NERT-MSS	NERT-FLM	ERT-MSS	ERT-FLM	NERT/ERT-FLM
WT	3720	3980	278000	121000	373000	283000	0.427562
P203L	2816.08	3381.89	93187.9	16448.2	554784	426974	0.0385228
S205L	5800	6530	277000	69600	935000	751000	0.0926764
Env-	3605.46	3969.14	156535	24943.2	2.24852e+06	1.66028e+06	0.0150235
Expt 6	no dNTPs-MSS	no dNTPs-FLM	NERT-MSS	NERT-FLM	ERT-MSS	ERT-FLM	NERT/ERT-FLM
WT	1910	3790	362428	103265	349907	168852	0.611572
P203L	3680	5175.6	2960000	214671	39400000	5.26252e+06	0.0407924
S205L	2360	4156.29	3400000	335139	19500000	3.56349e+06	0.0940481
Env-	2222.55	4017.56	84949.9	14444.6	5.3339e+06	1.34851e+06	0.0107115
	Avg of FLM	S.D. of FLM	P value vs. WT (paired t)
WT	0.47966	0.105002	-
P203L	0.0522646	0.030755	0.0071
S205L	0.166565	0.0972259	0.0038
Env-	0.0108793	0.00494827	0.0003

## Sheet: Fig 8
Fig 8 Assays of NERT and ERT in Gag cleavage mutants and CA deletion mutants
Fig 8A&B NERT assays of Gag cleavage mutants
Expt 1	NERT-FLM	ExoRT	NERT/ExoRT	Expt 2	NERT-FLM	ExoRT	NERT/ExoRT	Expt 3	NERT-FLM	ExoRT	NERT/ExoRT
WT	3.49133e+06	78146	44.7	WT	1350000	31000	43.5484	WT	365000	3253	112.204
CA-SP1	1.41558e+06	80013	17.7	CA-SP1				CA-SP1
CA-NC	1.57615e+06	90252	17.5	CA-NC				CA-NC	255000	3681	69.2747
MA-CA	5.35863e+06	73850	72.6	MA-CA				MA-CA	1450000	4443	326.356
MA-SP1	8.10168e+06	82913	97.8	MA-SP1				MA-SP1
MA-NC	4.36566e+06	63920	68.4	MA-NC				MA-NC	1190000	4276	278.297
MA-p6	88324.5	36306	2.44	MA-p6	24444	16000	1.52775	MA-p6
Expt 4	NERT-FLM	ExoRT	NERT/ExoRT	Expt 5	NERT-FLM	ExoRT	NERT/ExoRT	Expt 6	NERT-FLM	ExoRT	NERT/ExoRT
WT	909800	34500	26.371	WT	1160000	96809	11.9824	WT	1.89308e+07	27276	694.046
CA-SP1	761700	50025	15.2264	CA-SP1	952000	92665	10.2736	CA-SP1	4.604e+06	11847	388.622
CA-NC	262200	39181	6.69202	CA-NC	560000	176696	3.16929	CA-NC	995566	9877	100.796
MA-CA	1035000	40660	25.455	MA-CA	4130000	121653	33.949	MA-CA	1.52115e+07	11788	1290.42
MA-SP1	28640	1027	27.887	MA-SP1	2270000	59812	37.9523	MA-SP1	2.0295e+07	15613	1299.88
MA-NC	752500	30606	24.5867	MA-NC	1370000	199960	6.85137	MA-NC	1.20546e+07	25083	480.589
MA-p6	86520	32771	2.64014	MA-p6	303000	107598	2.81604	MA-p6	225369	19821	11.3702
							norm to WT
NERT/ ExoRT	Expt 1	Expt 2	Expt 3	Expt 4	Expt 5	Expt 6	Expt 1	Expt 2	Expt 3	Expt 4	Expt 5	Expt 6	Avg.	S.D.	p value vs. WT	p value vs. MA/p6
WT	44.7	43.5	112.3	26.4	4.64	694	1	1	1	1	1	1	1	0	-	0.0166
CA-SP1	17.7			15.2	3.81	389	0.395973			0.575758	0.821121	0.560519	0.588343	0.175237	0.2861	0.0092
CA-NC	17.5		69.2	6.7	2.24	101	0.391499		0.616207	0.253788	0.482759	0.145533	0.377957	0.185316	0.0223	0.0062
MA-CA	72.6		326.8	25.5	16.52	1290	1.62416		2.91006	0.965909	3.56034	1.85879	2.18385	1.03976	0.0075	0.0004
MA-SP1	97.8			27.9	9.08	1300	2.18792			1.05682	1.9569	1.8732	1.76871	0.492903	0.0004	<0.0001
MA-NC	68.4		277.4	24.6	5.48	481	1.5302		2.47017	0.931818	1.18103	0.693084	1.36126	0.693106	0.468	0.0049
MA-p6	2.44	1.5		2.64	1.21	1.6	0.0545861	0.0344828		0.1	0.260776	0.00230548	0.09043	0.1016	0.0166	-
Fig 8C&D NERT in CA deletion mutants
Expt 1	NERT-FLM	ExoRT	NERT/ExoRT	Expt 2	NERT-FLM	ExoRT	NERT/ExoRT
WT	120806	3603	33.5292	WT	8910000	310620	28.6846
∆126-277	16448.2	5417	3.03641	∆126-277	2470000	174890	14.1232
∆138-277	69608.4	12000	5.8007	∆138-277	702100	19175	36.6154
Env-	24900	22000	1.13182	Env-	112000	296570	0.377651
Expt 3	NERT-FLM	ExoRT	NERT/ExoRT	Expt 4	NERT-FLM	ExoRT	NERT/ExoRT
WT	1546000	41248	37.4806	WT	972300	4883	199.119
∆126-277	2009000	32873	61.114	∆126-277	1730000	17625	98.156
∆138-277	454600	11319	40.1626	∆138-277	381100	3150	120.984
Env-	46500	39327	1.18239	Env-	57910	12175	4.75647
Summary of normalized results
NERT/ ExoRT	Expt 1	Expt 2	Expt 3	Expt 4	Expt 1	Expt 2	Expt 3	Expt 4	Avg.	S.D.	p value vs. Env-
WT	33.5	28.7	37.5	199.1	1	1	1	1	1	0	0.0003
∆126-277	44.7	14.1	61.1	98.2	1.33433	0.491289	1.62933	0.493219	0.987043	0.583889	0.0003
∆138-277	30.7	36.6	40.2	121	0.916418	1.27526	1.072	0.607735	0.967854	0.281471	0.0012
Env-	1.13	0.38	1.18	4.8	0.0337313	0.0132404	0.0314667	0.0241085	0.0256367	0.00922885
